# Supplementary material for: Risk Assessment of Non‐Urinary Tract Recurrence After Radical Nephroureterectomy Based on CheckMate 274 Trial Eligibility: A Multicenter Retrospective Study
Source: Int J Urol. 2026 May 8;33:e70497. doi: 10.1111/iju.70497 (PMC13156526; doi:10.1111/iju.70497)
Supplement: Supplementary file 2 — Table S1 Uni‐, and multivariable analysis for extra‐urinary tract recurrence free survival among entire patients. [file IJU-33-0-s001.xlsx]

## Sheet: ★Supplementary Table 1
	Supplementary table 1 Uni-, and multivariate analysis for extra-urinary tract recurrence free survival among entire patients.
		N=545
		Univariate			Multivariate
		HR (95% CI)	P		HR (95% CI)	P
	Sex (Male)	1.02 (0.70-1.49)	0.9
	ECOG-PS ( 1 or more)	1.25 (0.83-1.88)	0.28
	BMI ( 22 or less)	1.13 (0.79-1.63)	0.502
	Smoking history (Yes)	0.88 (0.61-1.27)	0.502
	History of diabetes mellitus (Yes)	1.10 (0.74-1.62)	0.637
	History of hypertension (Yes)	1.12 (0.79-1.60)	0.522
	Preoperative eGFR (less than 50ml/min)	2.88 (2.00-4.14)	<0.001		1.88 (1.27-2.77)	0.001
	Hydronephrosis (Yes)	1.48 (1.04-2.09)	0.029		0.84 (0.58-1.23)	0.376
	Preoperative Ureteroscopy (Yes)	1.03 (0.73-1.46)	0.875
	NAC usage (Yes)	1.39 (0.80-2.42)	0.245
	History of NMIBC prior to RNU (Yes)	0.80 (0.53-1.22)	0.303
	Macrohematuria (Yes)	1.05 (0.73-1.51)	0.778
	LVI (Yes)	4.95 (3.47-7.06)	<0.001		2.60 (1.73-3.91)	<0.001
	High age (75 or older)	1.81 (1.26-2.60)	0.001		1.19 (0.82-1.73)	0.364
	RM positive (Yes)	6.30 (3.67-10.85)	<0.001		2.76 (1.55-4.90)	<0.001
	Variant histology (Yes)	1.76 (1.01-3.07)	0.046		0.89 (0.51-1.57)	0.695
	CheckMate274 criteria fit (Yes)	5.57 (3.83-8.08)	<0.001		3.13 (2.04-4.81)	<0.001
